# Supplementary material for: Marine Carotenoid Fucoxanthin Possesses Anti-Metastasis Activity: Molecular Evidence
Source: Mar Drugs. 2019 Jun 5;17(6):338. doi: 10.3390/md17060338 (PMC6627158; doi:10.3390/md17060338)
Supplement: Supplementary file 1 [file marinedrugs-17-00338-s001.zip]

Archive with 7 entries (6 files):
- Figure S1.tif
- __MACOSX/
- __MACOSX/._Figure S1.tif
- Figure S2.tif
- __MACOSX/._Figure S2.tif
- Figure S3.tif
- __MACOSX/._Figure S3.tif
